# Supplementary material for: Homocysteine Exacerbates Pulmonary Fibrosis via Orchestrating Syntaxin 17 Homocysteinylation of Alveolar Type II Cells
Source: Adv Sci (Weinh). 2025 Sep 24;12(46):e07803. doi: 10.1002/advs.202507803 (PMC12697838; doi:10.1002/advs.202507803)
Supplement: Supplementary file 2 — Supporting Information [file ADVS-12-e07803-s002.xlsx]

## Sheet: Fig. 1B
SNP	effect_allele.exposure	other_allele.exposure	effect_allele.outcome	other_allele.outcome	beta.exposure	beta.outcome	eaf.exposure	eaf.outcome	remove	palindromic	ambiguous	id.outcome	se.outcome	pval.outcome	outcome	mr_keep.outcome	pval_origin.outcome	data_source.outcome	se.exposure	pval.exposure	exposure	mr_keep.exposure	pval_origin.exposure	id.exposure	data_source.exposure	action	SNP_index	mr_keep	samplesize.outcome
rs12780845	G	A	G	A	-0.0529	-0.0095158	0.65	0.2753	FALSE	FALSE	FALSE	NKnyg8	0.034729	0.7841	IPF	TRUE	reported	textfile	0.009	7.8e-10	Hcy	TRUE	reported	WflUBv	textfile	2	1	TRUE	NA
rs154657	A	G	A	G	0.0963	0.065929	0.47	0.3511	FALSE	FALSE	FALSE	NKnyg8	0.034917	0.05901	IPF	TRUE	reported	textfile	0.007	1.74e-23	Hcy	TRUE	reported	WflUBv	textfile	2	1	TRUE	NA
rs1801133	A	G	A	G	0.1583	0.034655	0.34	0.3052	FALSE	FALSE	FALSE	NKnyg8	0.037672	0.3576	IPF	TRUE	reported	textfile	0.007	4.34e-104	Hcy	TRUE	reported	WflUBv	textfile	2	1	TRUE	NA
rs1801222	G	A	G	A	-0.0453	-0.0087324	0.34	0.6761	FALSE	FALSE	FALSE	NKnyg8	0.034011	0.7974	IPF	TRUE	reported	textfile	0.007	8.43e-10	Hcy	TRUE	reported	WflUBv	textfile	2	1	TRUE	NA
rs2275565	T	G	T	G	-0.0542	-0.092491	0.21	0.2179	FALSE	FALSE	FALSE	NKnyg8	0.037484	0.01361	IPF	TRUE	reported	textfile	0.009	1.96e-10	Hcy	TRUE	reported	WflUBv	textfile	2	1	TRUE	NA
rs234709	T	C	T	C	-0.0718	0.0079042	0.45	0.392	FALSE	FALSE	FALSE	NKnyg8	0.041812	0.8501	IPF	TRUE	reported	textfile	0.007	3.9e-24	Hcy	TRUE	reported	WflUBv	textfile	2	1	TRUE	NA
rs42648	G	A	G	A	0.0395	0.011671	0.4	0.5455	FALSE	FALSE	FALSE	NKnyg8	0.032589	0.7203	IPF	TRUE	reported	textfile	0.007	1.97e-08	Hcy	TRUE	reported	WflUBv	textfile	2	1	TRUE	NA
rs548987	C	G	C	G	0.0597	0.11961	0.13	0.1303	FALSE	TRUE	FALSE	NKnyg8	0.045626	0.008755	IPF	TRUE	reported	textfile	0.01	1.12e-08	Hcy	TRUE	reported	WflUBv	textfile	2	1	TRUE	NA
rs7130284	C	T	C	T	0.1242	-0.017187	0.07	0.8837	FALSE	FALSE	FALSE	NKnyg8	0.048381	0.7224	IPF	TRUE	reported	textfile	0.013	1.88e-20	Hcy	TRUE	reported	WflUBv	textfile	2	1	TRUE	NA

## Sheet: Fig. 1G
	Total(n=82)	Characteristic		P-value	SMD
		Control Subjects (n=40)	IPF Patients (n=42)
Gender, n (%)				0.867	0.037
Female	52 (63.415)	25 (62.500)	27 (64.286)
Male	30 (36.585)	15 (37.500)	15 (35.714)
Age	55.329±15.033	46.700±14.101	63.548±10.746	<0.001	1.361
BMI	22.917±3.239	22.824±3.317	23.009±3.200	0.799	0.057
BALF Hcy(μmol/L)	9.098±2.241	8.400±1.408	9.763±2.667	0.005	0.647
Serum Hcy(μmol/L)	12.434±3.892	10.483±2.343	14.292±4.177	<0.001	1.139
FVC%	79.521±15.708	91.808±9.182	67.820±10.943	<0.001	2.404
DLCO%	76.432±16.654	89.060±7.269	64.405±13.925	<0.001	2.247
Characteristic	Gender	Age	BMI	BALF Hcy(μmol/L)	Serum Hcy(μmol/L)	FVC%	DLCO%
Control Subjects	Female	53	26.9	9.197	11.81	102.6	90.6
Control Subjects	Male	19	16.22	9.92387	13.02	96.6	91.9
Control Subjects	Female	39	22.03	6.55384	9.18	88.2	97.7
Control Subjects	Male	59	18	11.1373	9.95	78.4	94.9
Control Subjects	Male	28	22.3	6.79413	12.05	95.9	83.2
Control Subjects	Female	50	22.8	8.12772	15.93	82.9	92.1
Control Subjects	Male	52	27.4	8.18179	9.14	104.9	94.1
Control Subjects	Female	52	22.4	7.07647	14.05	73.2	95.6
Control Subjects	Female	50	22.6	9.81574	10.58	106.3	92.7
Control Subjects	Male	37	23.4	7.61711	15.07	94.5	94.9
Control Subjects	Male	62	22	11.672	7.4	75.3	82
Control Subjects	Male	30	27.1	6.54783	7.78	82.4	90.7
Control Subjects	Female	53	20.3	8.44611	7.41	88.5	81.2
Control Subjects	Female	50	23.3	7.2687	10.56	89.9	91.7
Control Subjects	Male	19	24	8.74646	15.04	100.9	79
Control Subjects	Female	47	29	6.11532	7.81	84.2	78.9
Control Subjects	Male	38	21.3	6.19942	11.03	80.9	96.7
Control Subjects	Female	63	20.9	7.59909	10.03	95.3	93.2
Control Subjects	Male	62	17.8	8.07366	8.6	104.2	73.6
Control Subjects	Female	58	20.8	7.26269	10.12	86.5	97.5
Control Subjects	Male	48	26.1	8.07967	11.06	100.6	90.4
Control Subjects	Female	52	22.3	7.59308	6.68	86.6	94.6
Control Subjects	Female	27	26.7	6.77611	9.94	76.8	77.2
Control Subjects	Female	60	18.5	10.0861	11.73	100.2	97.1
Control Subjects	Male	60	22	9.13092	13.29	89.7	91.1
Control Subjects	Female	48	23.4	7.7733	11.7	88.3	96
Control Subjects	Female	20	15.2	8.90866	8.28	100.8	97.8
Control Subjects	Female	52	27.3	9.34118	11.61	108.3	75.9
Control Subjects	Male	33	21.9	10.5426	9.44	87.9	77.2
Control Subjects	Female	55	21.7	8.45812	9.12	91.6	78.7
Control Subjects	Female	18	24.4	8.72844	6.82	89.6	91.5
Control Subjects	Female	59	24.9	9.07686	10.69	98.3	96
Control Subjects	Female	45	26.2	8.5242	9.15	90.8	85.7
Control Subjects	Female	57	23.7	10.062	7.44	93.8	96.8
Control Subjects	Female	58	24.2	8.19981	11.33	91.5	94.1
Control Subjects	Male	65	26.1	11.1553	13.25	80.6	87.9
Control Subjects	Female	23	17	9.14895	10.15	88.4	81
Control Subjects	Female	53	26.3	7.58107	9.66	99.4	81.7
Control Subjects	Female	62	19.2	6.57186	12.84	89.6	87.4
Control Subjects	Male	52	25.3	7.90546	8.59	107.9	92.1
IPF Patients	Female	71	23.4	18.4889	27.61	57.9	26
IPF Patients	Male	71	27.3	14.3979	21.4	32.32	47
IPF Patients	Female	45	24.4	13.8972	20.64	66.4	31
IPF Patients	Female	71	24.1	13.2911	5.48	57.4	45
IPF Patients	Male	75	23.12	13.2121	19.6	59.4	51
IPF Patients	Male	68	21.7	13.0737	19.39	65	50
IPF Patients	Male	59	23	12.8102	18.99	61.7	51
IPF Patients	Female	59	25.4	12.5138	11.88	62	57
IPF Patients	Male	70	22.15	11.8287	17.5	67.6	55
IPF Patients	Female	55	26.2	11.295	16.69	64.9	61
IPF Patients	Female	59	19.3	11.1633	16.49	68	61
IPF Patients	Female	66	24.65	11.0974	16.39	64.1	52
IPF Patients	Female	59	18.31	10.6428	15.7	67.1	58
IPF Patients	Female	45	20.2	10.5309	15.53	64.8	55
IPF Patients	Male	55	26.7	10.4452	15.4	64.6	58
IPF Patients	Female	63	19.1	10.3727	15.29	64.3	57
IPF Patients	Male	72	22.7	10.1817	15	73.7	65
IPF Patients	Female	72	19.5	10.0236	14.76	77.2	61
IPF Patients	Female	50	22.9	9.91819	14.6	64.8	63
IPF Patients	Female	66	25.39	9.84572	14.49	63.1	65
IPF Patients	Female	63	23.8	9.39775	13.81	58.1	70
IPF Patients	Male	81	25.3	8.9959	13.2	73	66
IPF Patients	Male	45	24.14	8.86414	13	70.2	59
IPF Patients	Female	63	15.3	8.59404	12.59	72.4	66
IPF Patients	Male	89	21.2	8.46887	12.4	75.2	59
IPF Patients	Female	61	26.2	8.403	16.69	65	66
IPF Patients	Female	63	19.5	8.38982	14.76	68	77
IPF Patients	Male	71	25.3	8.35029	13.2	62.6	68
IPF Patients	Female	42	29.3	8.33712	12.2	68.5	68
IPF Patients	Female	79	18.3	8.20536	12	66.4	75
IPF Patients	Female	76	25.4	8.12631	11.88	52.5	76
IPF Patients	Female	58	22.8	8.0209	11.72	68.3	81
IPF Patients	Female	59	27.93	7.85621	11.47	66.9	75
IPF Patients	Female	58	23.12	7.81009	19.6	59	82
IPF Patients	Female	49	25.3	7.79692	13.2	78.5	83
IPF Patients	Female	56	25.8	7.74422	11.3	65.5	74
IPF Patients	Male	81	20.9	7.40824	10.79	68.4	82
IPF Patients	Male	64	16.5	7.07885	10.29	79.5	77
IPF Patients	Male	72	25.7	6.08409	8.78	91	86
IPF Patients	Male	67		5.85352	8.43	92.9	81
IPF Patients	Female	69	23.45	5.76787	8.3	82.6	79
IPF Patients	Female	52	18.6	5.46484	7.84	97.6	86

## Sheet: Fig. 1H
Control	IPF
9.2	18.49
9.92	14.4
6.55	13.9
11.14	13.29
6.79	13.21
8.13	13.07
8.18	12.81
7.08	12.51
9.82	11.83
7.62	11.3
11.67	11.16
6.55	11.1
8.45	10.64
7.27	10.53
8.75	10.45
6.12	10.37
6.2	10.18
7.6	10.02
8.07	9.92
7.26	9.85
8.08	9.4
7.59	9
6.78	8.86
10.09	8.59
9.13	8.47
7.77	8.4
8.91	8.39
9.34	8.35
10.54	8.34
8.46	8.21
8.73	8.13
9.08	8.02
8.52	7.86
10.06	7.81
8.2	7.8
11.16	7.74
9.15	7.41
7.58	7.08
6.57	6.08
7.91	5.85
	5.77
	5.46

## Sheet: Fig. 1I
Control	IPF
11.81	27.61
13.02	21.4
9.18	20.64
9.95	5.48
12.05	19.6
15.93	19.39
9.14	18.99
14.05	11.88
10.58	17.5
15.07	16.69
7.4	16.49
7.78	16.39
7.41	15.7
10.56	15.53
15.04	15.4
7.81	15.29
11.03	15
10.03	14.76
8.6	14.6
10.12	14.49
11.06	13.81
6.68	13.2
9.94	13
11.73	12.59
13.29	12.4
11.7	16.69
8.28	14.76
11.61	13.2
9.44	12.2
9.12	12
6.82	11.88
10.69	11.72
9.15	11.47
7.44	19.6
11.33	13.2
13.25	11.3
10.15	10.79
9.66	10.29
12.84	8.78
8.59	8.43
	8.3
	7.84

## Sheet: Fig. 1J
X	Y
18.49	57.9
14.4	32.32
13.9	66.4
13.29	57.4
13.21	59.4
13.07	65
12.81	61.7
12.51	62
11.83	67.6
11.3	64.9
11.16	68
11.1	64.1
10.64	67.1
10.53	64.8
10.45	64.6
10.37	64.3
10.18	73.7
10.02	77.2
9.92	64.8
9.85	63.1
9.4	58.1
9	73
8.86	70.2
8.59	72.4
8.47	75.2
8.4	65
8.39	68
8.35	62.6
8.34	68.5
8.21	66.4
8.13	52.5
8.02	68.3
7.86	66.9
7.81	59
7.8	78.5
7.74	65.5
7.41	68.4
7.08	79.5
6.08	91
5.85	92.9
5.77	82.6
5.46	97.6

## Sheet: Fig. 1K
X	Y
27.61	57.9
21.4	32.32
20.64	66.4
5.48	57.4
19.6	59.4
19.39	65
18.99	61.7
11.88	62
17.5	67.6
16.69	64.9
16.49	68
16.39	64.1
15.7	67.1
15.53	64.8
15.4	64.6
15.29	64.3
15	73.7
14.76	77.2
14.6	64.8
14.49	63.1
13.81	58.1
13.2	73
13	70.2
12.59	72.4
12.4	75.2
16.69	65
14.76	68
13.2	62.6
12.2	68.5
12	66.4
11.88	52.5
11.72	68.3
11.47	66.9
19.6	59
13.2	78.5
11.3	65.5
10.79	68.4
10.29	79.5
8.78	91
8.43	92.9
8.3	82.6
7.84	97.6

## Sheet: Fig. 1L
18.49	26
14.4	47
13.9	31
13.29	45
13.21	51
13.07	50
12.81	51
12.51	57
11.83	55
11.3	61
11.16	61
11.1	52
10.64	58
10.53	55
10.45	58
10.37	57
10.18	65
10.02	61
9.92	63
9.85	65
9.4	70
9	66
8.86	59
8.59	66
8.47	59
8.4	66
8.39	77
8.35	68
8.34	68
8.21	75
8.13	76
8.02	81
7.86	75
7.81	82
7.8	83
7.74	74
7.41	82
7.08	77
6.08	86
5.85	81
5.77	79
5.46	86

## Sheet: Fig. 1M
X	Y
27.61	26
21.4	47
20.64	31
5.48	45
19.6	51
19.39	50
18.99	51
11.88	57
17.5	55
16.69	61
16.49	61
16.39	52
15.7	58
15.53	55
15.4	58
15.29	57
15	65
14.76	61
14.6	63
14.49	65
13.81	70
13.2	66
13	59
12.59	66
12.4	59
16.69	66
14.76	77
13.2	68
12.2	68
12	75
11.88	76
11.72	81
11.47	75
19.6	82
13.2	83
11.3	74
10.79	82
10.29	77
8.78	86
8.43	81
8.3	79
7.84	86

## Sheet: Fig. 3C
COL1
Control	65.112	68.593	60.616	66.152	63.482	62.234
IPF	65.833	71.42	73.654	67.961	71.755	71.051
Vimentin
Control	66.307	67.985	53.376	54.784	51.987	48.79
IPF	75.786	72.948	76.811	61.557	66.691	61.429
MTRR
Control	89.44	85.579	87.852	86.194	80.636	83.459
IPF	59.834	53.371	51.397	51.18	57.641	55.468

## Sheet: Fig. 3E
Mtrr
C	1.1698	1.08277	0.858939	0.873073	1.11626
BLM	0.619973	0.819319	0.764258	0.482677	0.560645
Mtr
C	1.15111	0.936139	0.975101	1.08157	0.856214
BLM	0.788016	0.554289	0.791493	0.910499	0.663324
Mthfr
C	0.968132	1.07542	1.17234	0.927795	0.804046
BLM	0.640517	0.80919	0.517543	0.62492	0.742162
Mat1a
C	0.958856	1.07915	1.0905	0.976865	0.99463
BLM	0.68518	0.64923	0.53674	0.58823	0.57143

[truncated: 77 more sheets: Fig. 3G, Fig. 3I, Fig. 3K, Fig. 3L, Fig. 3M, Fig. 3N, Fig. 3O, Fig. 4D, Fig. 4E, Fig. 4F, Fig. 4I , Fig. 4J, Fig. 4L, Fig. 5B, Fig. 5C, Fig. 5D, Fig. 5G, Fig. 5H, Fig. 5I, Fig. 5K …]
