# Supplementary material for: Homocysteine Exacerbates Pulmonary Fibrosis via Orchestrating Syntaxin 17 Homocysteinylation of Alveolar Type II Cells
Source: Adv Sci (Weinh). 2025 Sep 24;12(46):e07803. doi: 10.1002/advs.202507803 (PMC12697838; doi:10.1002/advs.202507803)
Supplement: Supplementary file 3 — Supporting Information [file ADVS-12-e07803-s001.csv]

SNP	effect_allele.exposure	other_allele.exposure	effect_allele.outcome	other_allele.outcome	beta.exposure	beta.outcome	eaf.exposure	eaf.outcome	remove	palindromic	ambiguous	id.outcome	se.outcome	pval.outcome	outcome	mr_keep.outcome	pval_origin.outcome	data_source.outcome	se.exposure	pval.exposure	exposure	mr_keep.exposure	pval_origin.exposure	id.exposure	data_source.exposure	action	SNP_index	mr_keep	samplesize.outcome	f_stat
rs12780845	G	A	G	A	-0.0529	-0.0095158	0.65	0.2753	FALSE	FALSE	FALSE	NKnyg8	0.034729	0.7841	IPF	TRUE	reported	textfile	0.009	7.8e-10	Hcy	TRUE	reported	WflUBv	textfile	2	1	TRUE	NA	34.5482716049383
rs154657	A	G	A	G	0.0963	0.065929	0.47	0.3511	FALSE	FALSE	FALSE	NKnyg8	0.034917	0.05901	IPF	TRUE	reported	textfile	0.007	1.74e-23	Hcy	TRUE	reported	WflUBv	textfile	2	1	TRUE	NA	189.258979591837
rs1801133	A	G	A	G	0.1583	0.034655	0.34	0.3052	FALSE	FALSE	FALSE	NKnyg8	0.037672	0.3576	IPF	TRUE	reported	textfile	0.007	4.34e-104	Hcy	TRUE	reported	WflUBv	textfile	2	1	TRUE	NA	511.405918367347
rs1801222	G	A	G	A	-0.0453	-0.0087324	0.34	0.6761	FALSE	FALSE	FALSE	NKnyg8	0.034011	0.7974	IPF	TRUE	reported	textfile	0.007	8.43e-10	Hcy	TRUE	reported	WflUBv	textfile	2	1	TRUE	NA	41.879387755102
rs2275565	T	G	T	G	-0.0542	-0.092491	0.21	0.2179	FALSE	FALSE	FALSE	NKnyg8	0.037484	0.01361	IPF	TRUE	reported	textfile	0.009	1.96e-10	Hcy	TRUE	reported	WflUBv	textfile	2	1	TRUE	NA	36.2671604938272
rs234709	T	C	T	C	-0.0718	0.0079042	0.45	0.392	FALSE	FALSE	FALSE	NKnyg8	0.041812	0.8501	IPF	TRUE	reported	textfile	0.007	3.9e-24	Hcy	TRUE	reported	WflUBv	textfile	2	1	TRUE	NA	105.208979591837
rs42648	G	A	G	A	0.0395	0.011671	0.4	0.5455	FALSE	FALSE	FALSE	NKnyg8	0.032589	0.7203	IPF	TRUE	reported	textfile	0.007	1.97e-08	Hcy	TRUE	reported	WflUBv	textfile	2	1	TRUE	NA	31.8418367346939
rs548987	C	G	C	G	0.0597	0.11961	0.13	0.1303	FALSE	TRUE	FALSE	NKnyg8	0.045626	0.008755	IPF	TRUE	reported	textfile	0.01	1.12e-08	Hcy	TRUE	reported	WflUBv	textfile	2	1	TRUE	NA	35.6409
rs7130284	C	T	C	T	0.1242	-0.017187	0.07	0.8837	FALSE	FALSE	FALSE	NKnyg8	0.048381	0.7224	IPF	TRUE	reported	textfile	0.013	1.88e-20	Hcy	TRUE	reported	WflUBv	textfile	2	1	TRUE	NA	91.275976331361
